# Supplementary material for: Signatures of repeated genomic selection associated with human-modified landscapes in genetically independent populations of Rhinella horribilis
Source: Heredity (Edinb). 2026 Mar 12;135(4):289–98. doi: 10.1038/s41437-026-00831-y (PMC13102914; doi:10.1038/s41437-026-00831-y)
Supplement: Supplementary file 2 — Supplementary Table S5 [file 41437_2026_831_MOESM2_ESM.xlsx]

## Sheet: Table S8
Table S5. Gene annotation for the Giant Toad Rhinella horribilis, 609 candidate loci (SNPs) from landscape 1 (P1O) and 237 from landscape 2 (P2O). The genes shared by both landscapes (34) are indicated in bold.
Only genes whit a E-val <=0.05 and 80% of identity from BLASTn tool (National Center for Biotechnology Information, https://blast.ncbi.nlm.nih.gov/Blast.cgi).
P1O
From	To	Species	Gene Name
ATF2	XB-GENE-961088	Xenopus tropicalis	activating transcription factor 2(atf2)
TFRC	XB-GENE-487708	Xenopus tropicalis	transferrin receptor(tfrc)
FRMPD4	XB-GENE-6050308	Xenopus tropicalis	FERM and PDZ domain containing 4(frmpd4)
STMN2	XB-GENE-962966	Xenopus tropicalis	stathmin 2(stmn2)
SMC4	XB-GENE-5865855	Xenopus tropicalis	structural maintenance of chromosomes 4(smc4)
RABGEF1	XB-GENE-5952242	Xenopus tropicalis	RAB guanine nucleotide exchange factor (GEF) 1(rabgef1)
ZFP160	XB-GENE-5962136	Xenopus tropicalis	zinc finger protein 160(zfp160)
ZMIZ1	XB-GENE-1021737	Xenopus tropicalis	zinc finger, MIZ-type containing 1(zmiz1)
DIP2C	XB-GENE-1011926	Xenopus tropicalis	disco interacting protein 2 homolog C(dip2c)
RBFOX1	XB-GENE-6036050	Xenopus tropicalis	RNA binding fox-1 homolog 1(rbfox1)
PRKCD	XB-GENE-478663	Xenopus tropicalis	protein kinase C delta(prkcd)
IFT80	XB-GENE-1014836	Xenopus tropicalis	intraflagellar transport 80(ift80)
SOX11	XB-GENE-483418	Xenopus tropicalis	SRY-box 11(sox11)
GTPBP2	XB-GENE-996416	Xenopus tropicalis	GTP binding protein 2(gtpbp2)
HCFC1	XB-GENE-6076923	Xenopus tropicalis	host cell factor C1(hcfc1)
AR	XB-GENE-479429	Xenopus tropicalis	androgen receptor(ar)
RNF126	XB-GENE-5960892	Xenopus tropicalis	ring finger protein 126(rnf126)
RFX7	XB-GENE-1008447	Xenopus tropicalis	regulatory factor X7(rfx7)
DDIT3	XB-GENE-1011286	Xenopus tropicalis	DNA damage inducible transcript 3(ddit3)
ASPHD2	XB-GENE-5998370	Xenopus tropicalis	aspartate beta-hydroxylase domain containing 2(asphd2)
ZNF276	XB-GENE-983669	Xenopus tropicalis	zinc finger protein 276(znf276)
LOC101733331	XB-GENE-29086883	Xenopus tropicalis	butyrophilin subfamily 3 member A2(LOC101733331)
LOC100486478	XB-GENE-29078359	Xenopus tropicalis	gastrula zinc finger protein XlCGF8.2DB-like(LOC100486478)
SAR1A	XB-GENE-944263	Xenopus tropicalis	secretion associated, Ras related GTPase 1A(sar1a)
BAZ2A	XB-GENE-965900	Xenopus tropicalis	bromodomain adjacent to zinc finger domain 2A(baz2a)
MTMR7	XB-GENE-1008662	Xenopus tropicalis	myotubularin related protein 7(mtmr7)
FLRT3	XB-GENE-490901	Xenopus tropicalis	fibronectin leucine rich transmembrane protein 3(flrt3)
HOXC4	XB-GENE-967141	Xenopus tropicalis	homeobox C4(hoxc4)
NUP88	XB-GENE-1004636	Xenopus tropicalis	nucleoporin 88kDa(nup88)
RREB1	XB-GENE-492150	Xenopus tropicalis	ras responsive element binding protein 1(rreb1)
RHBDL2	XB-GENE-992044	Xenopus tropicalis	rhomboid, veinlet-like 2(rhbdl2)
PRRT3	XB-GENE-22069010	Xenopus tropicalis	proline rich transmembrane protein 3(prrt3)
PHC1	XB-GENE-1013248	Xenopus tropicalis	polyhomeotic homolog 1(phc1)
PMM2	XB-GENE-998969	Xenopus tropicalis	phosphomannomutase 2(pmm2)
NFATC2	XB-GENE-492278	Xenopus tropicalis	nuclear factor of activated T cells 2(nfatc2)
LOC100496027	XB-GENE-29082955	Xenopus tropicalis	histone H3(LOC100496027)
L1CAM	XB-GENE-5914700	Xenopus tropicalis	L1 cell adhesion molecule(l1cam)
BTBD10	XB-GENE-988785	Xenopus tropicalis	BTB (POZ) domain containing 10(btbd10)
CYLD	XB-GENE-1032935	Xenopus tropicalis	CYLD lysine 63 deubiquitinase(cyld)
SERPINI2	XB-GENE-980167	Xenopus tropicalis	serpin peptidase inhibitor, clade I (pancpin), member 2(serpini2)
DUS1L	XB-GENE-955162	Xenopus tropicalis	dihydrouridine synthase 1-like(dus1l)
WDR49	XB-GENE-5735943	Xenopus tropicalis	WD repeat domain 49(wdr49)
GPR27	XB-GENE-978905	Xenopus tropicalis	G protein-coupled receptor 27(gpr27)
ADO	XB-GENE-6257896	Xenopus tropicalis	2-aminoethanethiol (cysteamine) dioxygenase(ado)
MYOM2	XB-GENE-922589	Xenopus tropicalis	myomesin 2(myom2)
OSBPL10	XB-GENE-995970	Xenopus tropicalis	oxysterol binding protein like 10(osbpl10)
MECP2	XB-GENE-494740	Xenopus tropicalis	methyl-CpG binding protein 2(mecp2)
SMPD3	XB-GENE-1013642	Xenopus tropicalis	sphingomyelin phosphodiesterase 3(smpd3)
LMBR1	XB-GENE-981846	Xenopus tropicalis	limb development membrane protein 1(lmbr1)
HEY1	XB-GENE-486694	Xenopus tropicalis	hes related family bHLH transcription factor with YRPW motif 1(hey1)
ADAMTSL3	XB-GENE-923351	Xenopus tropicalis	ADAMTS like 3(adamtsl3)
JAK2	XB-GENE-483712	Xenopus tropicalis	Janus kinase 2 (a protein tyrosine kinase)(jak2)
NEFH	XB-GENE-920068	Xenopus tropicalis	neurofilament heavy chain(nefh)
IKBKE	XB-GENE-994611	Xenopus tropicalis	inhibitor of nuclear factor kappa B kinase subunit epsilon(ikbke)
DLGAP2	XB-GENE-986275	Xenopus tropicalis	discs, large homolog-associated protein 2(dlgap2)
TEAD1	XB-GENE-5909149	Xenopus tropicalis	TEA domain family member 1 (SV40 transcriptional enhancer factor)(tead1)
CLUH	XB-GENE-5874446	Xenopus tropicalis	clustered mitochondria (cluA/CLU1) homolog(cluh)
EIPR1	XB-GENE-953865	Xenopus tropicalis	EARP complex and GARP complex interacting protein 1(eipr1)
LOC100487535	XB-GENE-29078807	Xenopus tropicalis	gastrula zinc finger protein XlCGF26.1-like(LOC100487535)
SLC2A13	XB-GENE-492054	Xenopus tropicalis	solute carrier family 2 member 13(slc2a13)
EN2	XB-GENE-853108	Xenopus tropicalis	engrailed homeobox 2(en2)
LOC105947969	XB-GENE-29089827	Xenopus tropicalis	dual specificity protein phosphatase 13(LOC105947969)
GMIP	XB-GENE-977540	Xenopus tropicalis	GEM interacting protein(gmip)
FAM222B	XB-GENE-5886455	Xenopus tropicalis	family with sequence similarity 222 member B(fam222b)
SLC7A9	XB-GENE-1003484	Xenopus tropicalis	solute carrier family 7 (amino acid transporter light chain, bo,+ system), member 9(slc7a9)
CKS2	XB-GENE-922081	Xenopus tropicalis	CDC28 protein kinase regulatory subunit 2(cks2)
ZNF234	XB-GENE-6043922	Xenopus tropicalis	zinc finger protein 234(znf234)
PAFAH1B1	XB-GENE-1002843	Xenopus tropicalis	platelet activating factor acetylhydrolase 1b regulatory subunit 1(pafah1b1)
LOC100485340	XB-GENE-29077755	Xenopus tropicalis	oocyte zinc finger protein XlCOF7.1-like(LOC100485340)
RNMT	XB-GENE-944369	Xenopus tropicalis	RNA (guanine-7-) methyltransferase(rnmt)
TM9SF4	XB-GENE-993565	Xenopus tropicalis	transmembrane 9 superfamily protein member 4(tm9sf4)
SLC7A2	XB-GENE-994549	Xenopus tropicalis	solute carrier family 7 member 2 gene 1(slc7a2)
ADCY6	XB-GENE-1011902	Xenopus tropicalis	adenylate cyclase 6(adcy6)
NRAS	XB-GENE-6085898	Xenopus tropicalis	neuroblastoma RAS viral (v-ras) oncogene homolog(nras)
H3C13	XB-GENE-5889771	Xenopus tropicalis	H3 clustered histone 13(h3c13)
H3C14	XB-GENE-855978	Xenopus tropicalis	H3 clustered histone 14(h3c14)
STAT4	XB-GENE-478992	Xenopus tropicalis	signal transducer and activator of transcription 4(stat4)
FLNA	XB-GENE-6044838	Xenopus tropicalis	filamin A(flna)
FLNB	XB-GENE-494642	Xenopus tropicalis	filamin B(flnb)
FLNC	XB-GENE-493579	Xenopus tropicalis	filamin C(flnc)
LOC101732793	XB-GENE-29086423	Xenopus tropicalis	gastrula zinc finger protein XlCGF28.1-like(LOC101732793)
YTHDF1	XB-GENE-5943530	Xenopus tropicalis	YTH N6-methyladenosine RNA binding protein F1(ythdf1)
MBD6	XB-GENE-1000625	Xenopus tropicalis	methyl-CpG binding domain protein 6(mbd6)
LOC100497432	XB-GENE-29083679	Xenopus tropicalis	protein kinase C delta type-like(LOC100497432)
RPS28P9	XB-GENE-1006614	Xenopus tropicalis	ribosomal protein S28 pseudogene 9(rps28p9)
ZNF33A	XB-GENE-5824922	Xenopus tropicalis	zinc finger protein 33A(znf33a)
ERP44	XB-GENE-962188	Xenopus tropicalis	endoplasmic reticulum protein 44(erp44)
SPSB1	XB-GENE-944621	Xenopus tropicalis	splA/ryanodine receptor domain and SOCS box containing 1(spsb1)
RABIF	XB-GENE-1007675	Xenopus tropicalis	RAB interacting factor(rabif)
SLMAP	XB-GENE-952522	Xenopus tropicalis	sarcolemma associated protein(slmap)
LOC100485218	XB-GENE-29077687	Xenopus tropicalis	gastrula zinc finger protein XlCGF17.1-like(LOC100485218)
RIMBP2	XB-GENE-994108	Xenopus tropicalis	RIMS binding protein 2(rimbp2)
NCAPD3	XB-GENE-990932	Xenopus tropicalis	non-SMC condensin II complex subunit D3(ncapd3)
ZNF577	XB-GENE-6049402	Xenopus tropicalis	zinc finger protein 577(znf577)
ADGRL2	XB-GENE-1010410	Xenopus tropicalis	adhesion G protein-coupled receptor L2(adgrl2)
SPSB4	XB-GENE-963318	Xenopus tropicalis	splA/ryanodine receptor domain and SOCS box containing 4(spsb4)
SLC28A3	XB-GENE-986047	Xenopus tropicalis	solute carrier family 28 (concentrative nucleoside transporter), member 3(slc28a3)
ZNF451	XB-GENE-5770744	Xenopus tropicalis	zinc finger protein 451(znf451)
OXNAD1	XB-GENE-971236	Xenopus tropicalis	oxidoreductase NAD-binding domain containing 1(oxnad1)
UBE2D3	XB-GENE-972278	Xenopus tropicalis	ubiquitin conjugating enzyme E2 D3(ube2d3)
NAB2	XB-GENE-957953	Xenopus tropicalis	NGFI-A binding protein 2 (EGR1 binding protein 2)(nab2)
RTKN2	XB-GENE-993318	Xenopus tropicalis	rhotekin 2(rtkn2)
VIRMA	XB-GENE-493771	Xenopus tropicalis	vir like m6A methyltransferase associated(virma)
CDH8	XB-GENE-1002704	Xenopus tropicalis	cadherin 8(cdh8)
SALL1	XB-GENE-491393	Xenopus tropicalis	spalt-like transcription factor 1(sall1)
FGF9	XB-GENE-484466	Xenopus tropicalis	fibroblast growth factor 9(fgf9)
SALL4	XB-GENE-485252	Xenopus tropicalis	spalt-like transcription factor 4(sall4)
AP2M1	XB-GENE-6258427	Xenopus tropicalis	adaptor related protein complex 2 subunit mu 1(ap2m1)
MAP3K4	XB-GENE-1015691	Xenopus tropicalis	mitogen-activated protein kinase kinase kinase 4(map3k4)
MAGI1	XB-GENE-940612	Xenopus tropicalis	membrane associated guanylate kinase, WW and PDZ domain containing 1(magi1)
RAB2A	XB-GENE-479011	Xenopus tropicalis	RAB2A, member RAS oncogene family(rab2a)
RPS5	XB-GENE-919703	Xenopus tropicalis	ribosomal protein S5(rps5)
ANKRD45	XB-GENE-5872109	Xenopus tropicalis	ankyrin repeat domain 45(ankrd45)
THOC3	XB-GENE-1006090	Xenopus tropicalis	THO complex 3(thoc3)
FOXP1	XB-GENE-961745	Xenopus tropicalis	forkhead box P1(foxp1)
RBX1	XB-GENE-5779767	Xenopus tropicalis	ring-box 1, E3 ubiquitin protein ligase(rbx1)
MAPKAPK5	XB-GENE-486426	Xenopus tropicalis	mitogen-activated protein kinase-activated protein kinase 5(mapkapk5)
TNIK	XB-GENE-480067	Xenopus tropicalis	TRAF2 and NCK interacting kinase(tnik)
ZNF432	XB-GENE-5938076	Xenopus tropicalis	zinc finger protein 432(znf432)
RTN4R	XB-GENE-6065292	Xenopus tropicalis	reticulon 4 receptor(rtn4r)
GRIA2	XB-GENE-966066	Xenopus tropicalis	glutamate receptor, ionotropic, AMPA 2(gria2)
SHC3	XB-GENE-491820	Xenopus tropicalis	SHC adaptor protein 3(shc3)
CUL3	XB-GENE-974982	Xenopus tropicalis	cullin 3(cul3)
RNF180	XB-GENE-1011560	Xenopus tropicalis	ring finger protein 180(rnf180)
KMT2C	XB-GENE-485111	Xenopus tropicalis	lysine methyltransferase 2C(kmt2c)
STK39	XB-GENE-1012528	Xenopus tropicalis	serine/threonine kinase 39(stk39)
THADA	XB-GENE-981605	Xenopus tropicalis	THADA, armadillo repeat containing(thada)
HMMR	XB-GENE-5851601	Xenopus tropicalis	hyaluronan-mediated motility receptor (RHAMM)(hmmr)
NREP	XB-GENE-22068795	Xenopus tropicalis	neuronal regeneration related protein(nrep)
MACROH2A2	XB-GENE-1015564	Xenopus tropicalis	macroH2A.2 histone(macroh2a2)
NEUROD1	XB-GENE-963757	Xenopus tropicalis	neuronal differentiation 1(neurod1)
SOCS1	XB-GENE-491220	Xenopus tropicalis	suppressor of cytokine signaling 1(socs1)
UBR5	XB-GENE-939896	Xenopus tropicalis	ubiquitin protein ligase E3 component n-recognin 5(ubr5)
DVL3	XB-GENE-977362	Xenopus tropicalis	dishevelled segment polarity protein 3(dvl3)
SRGAP2	XB-GENE-5897849	Xenopus tropicalis	SLIT-ROBO Rho GTPase activating protein 2(srgap2)
LOC100489584	XB-GENE-29079795	Xenopus tropicalis	oocyte zinc finger protein XlCOF6.1-like(LOC100489584)
SRGAP1	XB-GENE-1013918	Xenopus tropicalis	SLIT-ROBO Rho GTPase activating protein 1(srgap1)
GRIA3	XB-GENE-1010483	Xenopus tropicalis	glutamate receptor, ionotropic, AMPA 3(gria3)
GRIA4	XB-GENE-5838893	Xenopus tropicalis	glutamate receptor, ionotropic, AMPA 4(gria4)
ZNF782	XB-GENE-5773925	Xenopus tropicalis	zinc finger protein 782(znf782)
ZBTB18	XB-GENE-1003542	Xenopus tropicalis	zinc finger and BTB domain containing 18(zbtb18)
NEK8	XB-GENE-990378	Xenopus tropicalis	NIMA-related kinase 8(nek8)
ZBTB16	XB-GENE-478310	Xenopus tropicalis	zinc finger and BTB domain containing 16(zbtb16)
ZBTB10	XB-GENE-1021753	Xenopus tropicalis	zinc finger and BTB domain containing 10(zbtb10)
MCC	XB-GENE-953990	Xenopus tropicalis	mutated in colorectal cancers(mcc)
LOC116410816	XB-GENE-29096419	Xenopus tropicalis	oocyte zinc finger protein XlCOF8.4-like(LOC116410816)
CNOT7	XB-GENE-969324	Xenopus tropicalis	CCR4-NOT transcription complex subunit 7(cnot7)
REEP3	XB-GENE-958749	Xenopus tropicalis	receptor accessory protein 3(reep3)
MAFG	XB-GENE-989896	Xenopus tropicalis	v-maf avian musculoaponeurotic fibrosarcoma oncogene homolog G(mafg)
SP3	XB-GENE-977158	Xenopus tropicalis	Sp3 transcription factor(sp3)
MAP3K13	XB-GENE-5753317	Xenopus tropicalis	mitogen-activated protein kinase kinase kinase 13(map3k13)
ALAS2	XB-GENE-487573	Xenopus tropicalis	5'-aminolevulinate synthase 2(alas2)
ZC3H3	XB-GENE-995650	Xenopus tropicalis	zinc finger CCCH-type containing 3(zc3h3)
SCHIP1	XB-GENE-1011068	Xenopus tropicalis	schwannomin interacting protein 1(schip1)
SNRNP70	XB-GENE-992818	Xenopus tropicalis	small nuclear ribonucleoprotein, U1 70kDa subunit(snrnp70)
CEP170B	XB-GENE-5943417	Xenopus tropicalis	centrosomal protein 170B(cep170b)
PRKG1	XB-GENE-966465	Xenopus tropicalis	protein kinase cGMP-dependent 1(prkg1)
BOK	XB-GENE-988663	Xenopus tropicalis	BCL2 family apoptosis regulator BOK(bok)
DSP	XB-GENE-492195	Xenopus tropicalis	desmoplakin(dsp)
EIF5A	XB-GENE-998075	Xenopus tropicalis	eukaryotic translation initiation factor 5A(eif5a)
LOC116407630	XB-GENE-29092871	Xenopus tropicalis	gastrula zinc finger protein XlCGF66.1-like(LOC116407630)
TRAF2	XB-GENE-493460	Xenopus tropicalis	TNF receptor associated factor 2(traf2)
POLR1C	XB-GENE-1009901	Xenopus tropicalis	RNA polymerase I and III subunit C(polr1c)
PECAM1	XB-GENE-488102	Xenopus tropicalis	platelet and endothelial cell adhesion molecule 1(pecam1)
LCOR	XB-GENE-5995437	Xenopus tropicalis	ligand dependent nuclear receptor corepressor(lcor)
BIRC6	XB-GENE-1001894	Xenopus tropicalis	baculoviral IAP repeat containing 6(birc6)
ETF1	XB-GENE-5744577	Xenopus tropicalis	eukaryotic translation termination factor 1(etf1)
ST6GALNAC4	XB-GENE-953044	Xenopus tropicalis	ST6 (alpha-N-acetyl-neuraminyl-2,3-beta-galactosyl-1,3)-N-acetylgalactosaminide alpha-2,6-sialyltransferase 4(st6galnac4)
BIRC2	XB-GENE-966171	Xenopus tropicalis	baculoviral IAP repeat containing 2(birc2)
FRZB2	XB-GENE-876718	Xenopus tropicalis	frizzled related protein 2(frzb2)
MTPN	XB-GENE-1014016	Xenopus tropicalis	myotrophin(mtpn)
PRPS1	XB-GENE-1008569	Xenopus tropicalis	phosphoribosyl pyrophosphate synthetase 1(prps1)
EI24	XB-GENE-990260	Xenopus tropicalis	etoposide induced 2.4(ei24)
TULP4	XB-GENE-975849	Xenopus tropicalis	TUB like protein 4(tulp4)
FURIN	XB-GENE-999035	Xenopus tropicalis	furin, paired basic amino acid cleaving enzyme(furin)
CXXC4	XB-GENE-479477	Xenopus tropicalis	CXXC finger protein 4(cxxc4)
TSPAN33	XB-GENE-960025	Xenopus tropicalis	tetraspanin 33(tspan33)
CACNG8	XB-GENE-986071	Xenopus tropicalis	calcium channel, voltage-dependent, gamma subunit 8(cacng8)
SLC25A28	XB-GENE-967691	Xenopus tropicalis	solute carrier family 25 member 28(slc25a28)
DRAM1	XB-GENE-489272	Xenopus tropicalis	DNA damage regulated autophagy modulator 1(dram1)
CNNM1	XB-GENE-989587	Xenopus tropicalis	cyclin and CBS domain divalent metal cation transport mediator 1(cnnm1)
U2AF2	XB-GENE-494184	Xenopus tropicalis	U2 small nuclear RNA auxiliary factor 2(u2af2)
VPS53	XB-GENE-1011610	Xenopus tropicalis	VPS53 GARP complex subunit(vps53)
HECTD4	XB-GENE-5899475	Xenopus tropicalis	HECT domain containing E3 ubiquitin protein ligase 4(hectd4)
WASF3	XB-GENE-1013965	Xenopus tropicalis	WAS protein family member 3(wasf3)
ANGPT2	XB-GENE-487765	Xenopus tropicalis	angiopoietin 2(angpt2)
IRX4	XB-GENE-480570	Xenopus tropicalis	iroquois homeobox 4(irx4)
PLCL2	XB-GENE-949595	Xenopus tropicalis	phospholipase C like 2(plcl2)
RPL23A	XB-GENE-5891038	Xenopus tropicalis	ribosomal protein L23a(rpl23a)
USH2A	XB-GENE-957297	Xenopus tropicalis	Usher syndrome 2A (autosomal recessive, mild)(ush2a)
P2RX7	XB-GENE-990500	Xenopus tropicalis	purinergic receptor P2X, ligand gated ion channel, 7(p2rx7)
SLC25A37	XB-GENE-999414	Xenopus tropicalis	solute carrier family 25 (mitochondrial iron transporter), member 37(slc25a37)
APC	XB-GENE-480855	Xenopus tropicalis	adenomatous polyposis coli(apc)
SERHL	XB-GENE-5751959	Xenopus tropicalis	serine hydrolase-like(serhl)
ZNF850	XB-GENE-6039282	Xenopus tropicalis	zinc finger protein 850(znf850)
SLC25A36	XB-GENE-947525	Xenopus tropicalis	solute carrier family 25 (pyrimidine nucleotide carrier), member 36(slc25a36)
VIPR2	XB-GENE-966330	Xenopus tropicalis	vasoactive intestinal peptide receptor 2(vipr2)
HPSE2	XB-GENE-989584	Xenopus tropicalis	heparanase 2 (inactive)(hpse2)
JMJD1C	XB-GENE-1008867	Xenopus tropicalis	jumonji domain containing 1C(jmjd1c)
PPP2R2A	XB-GENE-971147	Xenopus tropicalis	protein phosphatase 2 regulatory subunit B, alpha(ppp2r2a)
AQP4	XB-GENE-487854	Xenopus tropicalis	aquaporin 4(aqp4)
LDLRAD4	XB-GENE-953560	Xenopus tropicalis	low density lipoprotein receptor class A domain containing 4(ldlrad4)
ZDHHC2	XB-GENE-947256	Xenopus tropicalis	zinc finger DHHC-type containing 2(zdhhc2)
CRKL	XB-GENE-976114	Xenopus tropicalis	v-crk avian sarcoma virus CT10 oncogene homolog-like(crkl)
RPS18	XB-GENE-488842	Xenopus tropicalis	ribosomal protein S18(rps18)
PPP2R1A	XB-GENE-990846	Xenopus tropicalis	protein phosphatase 2 regulatory subunit A, alpha(ppp2r1a)
CHORDC1	XB-GENE-962949	Xenopus tropicalis	cysteine and histidine rich domain containing 1(chordc1)
KIF21A	XB-GENE-1010599	Xenopus tropicalis	kinesin family member 21A(kif21a)
H4C1	XB-GENE-5724689	Xenopus tropicalis	H4 clustered histone 1(h4c1)
H4C3	XB-GENE-6000762	Xenopus tropicalis	H4 clustered histone 3(h4c3)
ZFP2	XB-GENE-6038858	Xenopus tropicalis	ZFP2 zinc finger protein(zfp2)
MTUS1	XB-GENE-979438	Xenopus tropicalis	microtubule associated scaffold protein 1(mtus1)
MAPK8IP2	XB-GENE-484342	Xenopus tropicalis	mitogen-activated protein kinase 8 interacting protein 2(mapk8ip2)
CPT1B	XB-GENE-5931920	Xenopus tropicalis	carnitine palmitoyltransferase 1B(cpt1b)
PABIR2	XB-GENE-6455321	Xenopus tropicalis	PABIR family member 2(pabir2)
RUNX1	XB-GENE-483164	Xenopus tropicalis	RUNX family transcription factor 1(runx1)
TIAM1	XB-GENE-1006478	Xenopus tropicalis	T cell lymphoma invasion and metastasis(tiam1)
ADGRB1	XB-GENE-985157	Xenopus tropicalis	adhesion G protein-coupled receptor B1(adgrb1)
PPP1R42	XB-GENE-1015415	Xenopus tropicalis	protein phosphatase 1 regulatory subunit 42(ppp1r42)
RIN1	XB-GENE-493062	Xenopus tropicalis	Ras and Rab interactor 1(rin1)
TRIB2	XB-GENE-489426	Xenopus tropicalis	tribbles pseudokinase 2(trib2)
MXRA5	XB-GENE-923372	Xenopus tropicalis	matrix-remodelling associated 5(mxra5)
TMTC3	XB-GENE-5884137	Xenopus tropicalis	transmembrane and tetratricopeptide repeat containing 3(tmtc3)
PIK3R2	XB-GENE-6077418	Xenopus tropicalis	phosphoinositide-3-kinase regulatory subunit 2(pik3r2)
PIK3R1	XB-GENE-6067221	Xenopus tropicalis	phosphoinositide-3-kinase regulatory subunit 1(pik3r1)
FXR1	XB-GENE-1004708	Xenopus tropicalis	FMR1 autosomal homolog 1(fxr1)
DHX32	XB-GENE-982113	Xenopus tropicalis	DEAH-box helicase 32 (putative)(dhx32)
ZNF706	XB-GENE-980122	Xenopus tropicalis	zinc finger protein 706(znf706)
PDCD10	XB-GENE-1010361	Xenopus tropicalis	programmed cell death 10(pdcd10)
ST8SIA4	XB-GENE-950930	Xenopus tropicalis	ST8 alpha-N-acetyl-neuraminide alpha-2,8-sialyltransferase 4(st8sia4)
SLAMF8	XB-GENE-994592	Xenopus tropicalis	SLAM family member 8(slamf8)
HIVEP1	XB-GENE-479002	Xenopus tropicalis	HIVEP zinc finger 1(hivep1)
MYL10	XB-GENE-986520	Xenopus tropicalis	myosin light chain 10(myl10)
TSPAN5	XB-GENE-868310	Xenopus tropicalis	tetraspanin 5(tspan5)
SRPK2	XB-GENE-990797	Xenopus tropicalis	SRSF protein kinase 2(srpk2)
EGR2	XB-GENE-853290	Xenopus tropicalis	early growth response 2 (Krox-20 homolog)(egr2)
ZRANB1	XB-GENE-876399	Xenopus tropicalis	zinc finger RANBP2-type containing 1(zranb1)
FAM78B	XB-GENE-6041514	Xenopus tropicalis	family with sequence similarity 78 member B(fam78b)
INSR	XB-GENE-920733	Xenopus tropicalis	insulin receptor(insr)
SIAH2	XB-GENE-1004950	Xenopus tropicalis	siah E3 ubiquitin protein ligase 2(siah2)
REG4	XB-GENE-952114	Xenopus tropicalis	regenerating family member 4(reg4)
MICAL2	XB-GENE-959230	Xenopus tropicalis	microtubule associated monooxygenase, calponin and LIM domain containing 2(mical2)
PARVB	XB-GENE-947900	Xenopus tropicalis	parvin beta(parvb)
OSGIN2	XB-GENE-977098	Xenopus tropicalis	oxidative stress induced growth inhibitor family member 2(osgin2)
EXT1	XB-GENE-867525	Xenopus tropicalis	exostosin glycosyltransferase 1(ext1)
NET1	XB-GENE-487220	Xenopus tropicalis	neuroepithelial cell transforming 1(net1)
ATM	XB-GENE-493810	Xenopus tropicalis	ATM serine/threonine kinase(atm)
HBS1L	XB-GENE-944105	Xenopus tropicalis	HBS1 like translational GTPase(hbs1l)
LARP1B	XB-GENE-5737452	Xenopus tropicalis	La ribonucleoprotein domain family member 1B(larp1b)
BABAM2	XB-GENE-1032920	Xenopus tropicalis	BRISC and BRCA1 A complex member 2(babam2)
PCLO	XB-GENE-6040103	Xenopus tropicalis	piccolo presynaptic cytomatrix protein(pclo)
H3C8	XB-GENE-5784320	Xenopus tropicalis	H3 clustered histone 8(h3c8)
ZFR	XB-GENE-6067390	Xenopus tropicalis	zinc finger RNA binding protein(zfr)
TSC22D2	XB-GENE-978247	Xenopus tropicalis	TSC22 domain family member 2(tsc22d2)
KREMEN1	XB-GENE-481465	Xenopus tropicalis	kringle containing transmembrane protein 1(kremen1)
LIME1	XB-GENE-29077387	Xenopus tropicalis	Lck interacting transmembrane adaptor 1(lime1)
KIF28	XB-GENE-22065598	Xenopus tropicalis	kinesin-like protein 28(kif28)
MN1	XB-GENE-855611	Xenopus tropicalis	meningioma (disrupted in balanced translocation) 1(mn1)
NME9	XB-GENE-5862235	Xenopus tropicalis	NME/NM23 family member 9(nme9)
TFEC	XB-GENE-986001	Xenopus tropicalis	transcription factor EC(tfec)
TLCD2	XB-GENE-6463434	Xenopus tropicalis	TLC domain containing 2(tlcd2)
PDZRN4	XB-GENE-982352	Xenopus tropicalis	PDZ domain containing ring finger 4(pdzrn4)
MARCHF1	XB-GENE-486265	Xenopus tropicalis	membrane associated ring-CH-type finger 1(marchf1)
ADH1B	XB-GENE-5732839	Xenopus tropicalis	alcohol dehydrogenase 1B (class I), beta polypeptide(adh1b)
MIS12	XB-GENE-1014628	Xenopus tropicalis	MIS12 kinetochore complex component(mis12)
CTXND1	XB-GENE-29077127	Xenopus tropicalis	cortexin domain containing 1(ctxnd1)
RELB	XB-GENE-964072	Xenopus tropicalis	v-rel avian reticuloendotheliosis viral oncogene homolog B(relb)
MNT	XB-GENE-6087131	Xenopus tropicalis	MAX network transcriptional repressor(mnt)
ATP5F1B	XB-GENE-943110	Xenopus tropicalis	ATP synthase F1 subunit beta(atp5f1b)
PGRMC2	XB-GENE-981038	Xenopus tropicalis	progesterone receptor membrane component 2(pgrmc2)
CUX1	XB-GENE-853070	Xenopus tropicalis	cut like homeobox 1(cux1)
EMC8	XB-GENE-1003841	Xenopus tropicalis	ER membrane protein complex subunit 8(emc8)
ZNF585A	XB-GENE-6040625	Xenopus tropicalis	zinc finger protein 585A(znf585a)
MPP4	XB-GENE-988529	Xenopus tropicalis	MAGUK p55 scaffold protein 4(mpp4)
CDX2	XB-GENE-483306	Xenopus tropicalis	caudal type homeobox 2(cdx2)
YIPF3	XB-GENE-6455475	Xenopus tropicalis	Yip1 domain family member 3(yipf3)
DMRT2	XB-GENE-876152	Xenopus tropicalis	doublesex and mab-3 related transcription factor 2(dmrt2)
NFYC	XB-GENE-1218938	Xenopus tropicalis	nuclear transcription factor Y subunit gamma(nfyc)
GBF1	XB-GENE-1012128	Xenopus tropicalis	golgi brefeldin A resistant guanine nucleotide exchange factor 1(gbf1)
KCNRG	XB-GENE-987331	Xenopus tropicalis	potassium channel regulator(kcnrg)
C2H11ORF87	XB-GENE-5746920	Xenopus tropicalis	chromosome 2 C11orf87 homolog(c2h11orf87)
KLHL7	XB-GENE-971613	Xenopus tropicalis	kelch like family member 7(klhl7)
CCNG1	XB-GENE-922065	Xenopus tropicalis	cyclin G1(ccng1)
SGSM2	XB-GENE-6050632	Xenopus tropicalis	small G protein signaling modulator 2(sgsm2)
BMAL1	XB-GENE-495455	Xenopus tropicalis	basic helix-loop-helix ARNT like 1(bmal1)
DBR1	XB-GENE-5851881	Xenopus tropicalis	debranching RNA lariats 1(dbr1)
JADE1	XB-GENE-949213	Xenopus tropicalis	jade family PHD finger 1(jade1)
IHH	XB-GENE-484187	Xenopus tropicalis	indian hedgehog(ihh)
PLB1	XB-GENE-997742	Xenopus tropicalis	phospholipase B1(plb1)
KIF5A	XB-GENE-983714	Xenopus tropicalis	kinesin family member 5A(kif5a)
WWC3	XB-GENE-5928407	Xenopus tropicalis	WWC family member 3(wwc3)
TRAPPC12	XB-GENE-944473	Xenopus tropicalis	trafficking protein particle complex subunit 12(trappc12)
PPFIA3	XB-GENE-6040150	Xenopus tropicalis	protein tyrosine phosphatase, receptor type, f polypeptide (PTPRF), interacting protein (liprin), alpha 3(ppfia3)
CHRNB4	XB-GENE-985370	Xenopus tropicalis	cholinergic receptor, nicotinic beta 4(chrnb4)
CASR	XB-GENE-6065247	Xenopus tropicalis	calcium-sensing receptor(casr)
ARID5B	XB-GENE-1007579	Xenopus tropicalis	AT-rich interaction domain 5B(arid5b)
WBP11	XB-GENE-966604	Xenopus tropicalis	WW domain binding protein 11(wbp11)
PRLR	XB-GENE-494789	Xenopus tropicalis	prolactin receptor(prlr)
LOC100495232	XB-GENE-29082627	Xenopus tropicalis	mucin-3B(LOC100495232)
EEF1A1	XB-GENE-480094	Xenopus tropicalis	eukaryotic translation elongation factor 1 alpha 1(eef1a1)
GPRIN1	XB-GENE-1004784	Xenopus tropicalis	G protein regulated inducer of neurite outgrowth 1(gprin1)
EEF1A2	XB-GENE-975439	Xenopus tropicalis	eukaryotic translation elongation factor 1 alpha 2(eef1a2)
B4GALT3L2	XB-GENE-5823209	Xenopus tropicalis	UDP-Gal:betaGlcNAc beta 1,4- galactosyltransferase, polypeptide 3 like 2(b4galt3l2)
SPNS1	XB-GENE-959720	Xenopus tropicalis	spinster homolog 1(spns1)
KLHL12	XB-GENE-961995	Xenopus tropicalis	kelch like family member 12(klhl12)
STK4	XB-GENE-955920	Xenopus tropicalis	serine/threonine kinase 4(stk4)
CAMSAP1	XB-GENE-940439	Xenopus tropicalis	calmodulin regulated spectrin associated protein 1(camsap1)
ZFP36L2	XB-GENE-971012	Xenopus tropicalis	ZFP36 ring finger protein-like 2(zfp36l2)
STK3	XB-GENE-960732	Xenopus tropicalis	serine/threonine kinase 3(stk3)
PDZD4	XB-GENE-990792	Xenopus tropicalis	PDZ domain containing 4(pdzd4)
IRAK1	XB-GENE-488193	Xenopus tropicalis	interleukin 1 receptor associated kinase 1(irak1)
FUT9	XB-GENE-966137	Xenopus tropicalis	fucosyltransferase 9 (alpha (1,3) fucosyltransferase)(fut9)
TMEM248	XB-GENE-5803741	Xenopus tropicalis	transmembrane protein 248(tmem248)
HRH2	XB-GENE-991059	Xenopus tropicalis	histamine receptor H2(hrh2)
ANTKMT	XB-GENE-994207	Xenopus tropicalis	adenine nucleotide translocase lysine methyltransferase(antkmt)
PACSIN2	XB-GENE-489578	Xenopus tropicalis	protein kinase C and casein kinase substrate in neurons 2(pacsin2)
TAC1	XB-GENE-956662	Xenopus tropicalis	tachykinin precursor 1(tac1)
WNT1	XB-GENE-485280	Xenopus tropicalis	Wnt family member 1(wnt1)
ZC3H13	XB-GENE-5798641	Xenopus tropicalis	zinc finger CCCH-type containing 13(zc3h13)
KLHL29	XB-GENE-1012233	Xenopus tropicalis	kelch like family member 29(klhl29)
CBX6	XB-GENE-951161	Xenopus tropicalis	chromobox 6(cbx6)
TFAP2D	XB-GENE-490667	Xenopus tropicalis	transcription factor AP-2 delta(tfap2d)
SYT1	XB-GENE-5752629	Xenopus tropicalis	synaptotagmin 1(syt1)
KLHL26	XB-GENE-6036105	Xenopus tropicalis	kelch like family member 26(klhl26)
HELZ	XB-GENE-5912847	Xenopus tropicalis	helicase with zinc finger(helz)
HOOK3	XB-GENE-6067268	Xenopus tropicalis	hook microtubule-tethering protein 3(hook3)
BLTP1	XB-GENE-5902543	Xenopus tropicalis	bridge-like lipid transfer protein family member 1(bltp1)
CCPG1	XB-GENE-1017213	Xenopus tropicalis	cell cycle progression 1(ccpg1)
STT3A	XB-GENE-973638	Xenopus tropicalis	STT3A, subunit of the oligosaccharyltransferase complex (catalytic)(stt3a)
MANSC1	XB-GENE-22068709	Xenopus tropicalis	MANSC domain containing 1(mansc1)
TCF4	XB-GENE-1011628	Xenopus tropicalis	transcription factor 4(tcf4)
ZCCHC3	XB-GENE-6049919	Xenopus tropicalis	zinc finger, CCHC domain containing 3(zcchc3)
ABCD2	XB-GENE-6467268	Xenopus tropicalis	ATP binding cassette subfamily D member 2(abcd2)
DYRK3	XB-GENE-1008699	Xenopus tropicalis	dual specificity tyrosine-(Y)-phosphorylation regulated kinase 3(dyrk3)
MAST4	XB-GENE-6043694	Xenopus tropicalis	microtubule associated serine/threonine kinase family member 4(mast4)
MAST3	XB-GENE-5928376	Xenopus tropicalis	microtubule associated serine/threonine kinase 3(mast3)
MAST1	XB-GENE-1006519	Xenopus tropicalis	microtubule associated serine/threonine kinase 1(mast1)
CHD7	XB-GENE-877230	Xenopus tropicalis	chromodomain helicase DNA binding protein 7(chd7)
CABIN1	XB-GENE-948966	Xenopus tropicalis	calcineurin binding protein 1(cabin1)
UFL1	XB-GENE-1011775	Xenopus tropicalis	UFM1-specific ligase 1(ufl1)
ZNF385C	XB-GENE-6258007	Xenopus tropicalis	zinc finger protein 385C(znf385c)
ABCD1	XB-GENE-953036	Xenopus tropicalis	ATP binding cassette subfamily D member 1(abcd1)
RBM33	XB-GENE-492091	Xenopus tropicalis	RNA binding motif protein 33(rbm33)
ARHGEF10	XB-GENE-877296	Xenopus tropicalis	Rho guanine nucleotide exchange factor 10(arhgef10)
ABCC2	XB-GENE-1012796	Xenopus tropicalis	ATP binding cassette subfamily C member 2(abcc2)
STPG2	XB-GENE-1012501	Xenopus tropicalis	sperm-tail PG-rich repeat containing 2(stpg2)
USP45	XB-GENE-5800887	Xenopus tropicalis	ubiquitin specific peptidase 45(usp45)
MASTL	XB-GENE-964548	Xenopus tropicalis	microtubule associated serine/threonine kinase like(mastl)
YWHAZ	XB-GENE-970616	Xenopus tropicalis	tyrosine 3-monooxygenase/tryptophan 5-monooxygenase activation protein zeta(ywhaz)
LATS2	XB-GENE-994907	Xenopus tropicalis	large tumor suppressor kinase 2(lats2)
RABEP1	XB-GENE-967240	Xenopus tropicalis	rabaptin, RAB GTPase binding effector protein 1(rabep1)
NAV3	XB-GENE-6044394	Xenopus tropicalis	neuron navigator 3(nav3)
IRF4	XB-GENE-988321	Xenopus tropicalis	interferon regulatory factor 4(irf4)
IFIT1B	XB-GENE-5999398	Xenopus tropicalis	interferon induced protein with tetratricopeptide repeats 1B(ifit1b)
ZMYND11	XB-GENE-960939	Xenopus tropicalis	zinc finger MYND-type containing 11(zmynd11)
RBMS2	XB-GENE-494623	Xenopus tropicalis	RNA binding motif single stranded interacting protein 2(rbms2)
MCPH1	XB-GENE-487210	Xenopus tropicalis	microcephalin 1(mcph1)
RBM22	XB-GENE-971198	Xenopus tropicalis	RNA binding motif protein 22(rbm22)
TUBAL3	XB-GENE-490055	Xenopus tropicalis	tubulin alpha like 3 gene 1(tubal3)
LAMA4	XB-GENE-1004770	Xenopus tropicalis	laminin subunit alpha 4(lama4)
TGFBRAP1	XB-GENE-1009020	Xenopus tropicalis	transforming growth factor beta receptor associated protein 1(tgfbrap1)
DDX23	XB-GENE-986212	Xenopus tropicalis	DEAD-box helicase 23(ddx23)
RAP1GDS1	XB-GENE-1004455	Xenopus tropicalis	RAP1, GTP-GDP dissociation stimulator 1(rap1gds1)
THBS2	XB-GENE-482462	Xenopus tropicalis	thrombospondin 2(thbs2)
CYGB	XB-GENE-987724	Xenopus tropicalis	cytoglobin(cygb)
ATAD2B	XB-GENE-5956276	Xenopus tropicalis	ATPase family, AAA domain containing 2B(atad2b)
SV2C	XB-GENE-960877	Xenopus tropicalis	synaptic vesicle glycoprotein 2C(sv2c)
MARVELD1	XB-GENE-988324	Xenopus tropicalis	MARVEL domain containing 1(marveld1)
SPOCK2	XB-GENE-1003767	Xenopus tropicalis	SPARC (osteonectin), cwcv and kazal like domains proteoglycan 2(spock2)
SPOCK3	XB-GENE-983158	Xenopus tropicalis	SPARC (osteonectin), cwcv and kazal like domains proteoglycan 3(spock3)
TOGARAM2	XB-GENE-956317	Xenopus tropicalis	TOG array regulator of axonemal microtubules 2(togaram2)
RALY	XB-GENE-489839	Xenopus tropicalis	RALY heterogeneous nuclear ribonucleoprotein(raly)
SLIT2	XB-GENE-1004410	Xenopus tropicalis	slit guidance ligand 2(slit2)
ABCF3	XB-GENE-6087270	Xenopus tropicalis	ATP binding cassette subfamily F member 3(abcf3)
PDLIM4	XB-GENE-1001790	Xenopus tropicalis	PDZ and LIM domain 4(pdlim4)
NEGR1	XB-GENE-987949	Xenopus tropicalis	neuronal growth regulator 1(negr1)
ZNF182	XB-GENE-6046396	Xenopus tropicalis	zinc finger protein 182(znf182)
PPP2R3A	XB-GENE-483067	Xenopus tropicalis	protein phosphatase 2 (formerly 2A), regulatory subunit B, alpha(ppp2r3a)
MAPK13	XB-GENE-490713	Xenopus tropicalis	mitogen-activated protein kinase 13(mapk13)
TCIM	XB-GENE-949744	Xenopus tropicalis	transcriptional and immune response regulator(tcim)
ALOX5AP	XB-GENE-492422	Xenopus tropicalis	arachidonate 5-lipoxygenase activating protein(alox5ap)
CLNK	XB-GENE-951486	Xenopus tropicalis	cytokine-dependent hematopoietic cell linker(clnk)
S100P	XB-GENE-1006298	Xenopus tropicalis	S100 calcium binding protein P(s100p)
LPIN2	XB-GENE-1032006	Xenopus tropicalis	lipin 2(lpin2)
HCN2	XB-GENE-1218175	Xenopus tropicalis	hyperpolarization activated cyclic nucleo
P2O
From	To	Species	Gene Name
MAPK13	XB-GENE-490713	Xenopus tropicalis	mitogen-activated protein kinase 13(mapk13)
RPL32	XB-GENE-948155	Xenopus tropicalis	ribosomal protein L32(rpl32)
CCNI	XB-GENE-945654	Xenopus tropicalis	cyclin I(ccni)
RAPH1	XB-GENE-5933838	Xenopus tropicalis	Ras association (RalGDS/AF-6) and pleckstrin homology domains 1(raph1)
IFIT5	XB-GENE-5842099	Xenopus tropicalis	interferon induced protein with tetratricopeptide repeats 5(ifit5)
HNRNPU	XB-GENE-490782	Xenopus tropicalis	heterogeneous nuclear ribonucleoprotein U (scaffold attachment factor A)(hnrnpu)
ADARB1	XB-GENE-954085	Xenopus tropicalis	adenosine deaminase, RNA-specific, B1(adarb1)
RPL9	XB-GENE-964745	Xenopus tropicalis	ribosomal protein L9(rpl9)
HTR6	XB-GENE-962340	Xenopus tropicalis	5-hydroxytryptamine (serotonin) receptor 6, G protein-coupled(htr6)
LSM11	XB-GENE-1007644	Xenopus tropicalis	LSM11, U7 small nuclear RNA associated(lsm11)
MPRIP	XB-GENE-5933375	Xenopus tropicalis	myosin phosphatase Rho interacting protein(mprip)
RPS18	XB-GENE-488842	Xenopus tropicalis	ribosomal protein S18(rps18)
IGLON5	XB-GENE-945713	Xenopus tropicalis	IgLON family member 5(iglon5)
DPYSL2	XB-GENE-1010783	Xenopus tropicalis	dihydropyrimidinase like 2(dpysl2)
EPHB3	XB-GENE-488644	Xenopus tropicalis	EPH receptor B3(ephb3)
SRRM2	XB-GENE-5909454	Xenopus tropicalis	serine/arginine repetitive matrix 2(srrm2)
GIN1	XB-GENE-6458480	Xenopus tropicalis	gypsy retrotransposon integrase 1(gin1)
EPHA8	XB-GENE-5915618	Xenopus tropicalis	EPH receptor A8(epha8)
DAPK2	XB-GENE-960784	Xenopus tropicalis	death-associated protein kinase 2(dapk2)
PRKCD	XB-GENE-478663	Xenopus tropicalis	protein kinase C delta(prkcd)
EBF2	XB-GENE-971136	Xenopus tropicalis	EBF transcription factor 2(ebf2)
SOX11	XB-GENE-483418	Xenopus tropicalis	SRY-box 11(sox11)
EBF4	XB-GENE-6030626	Xenopus tropicalis	EBF family member 4(ebf4)
PARD3	XB-GENE-490065	Xenopus tropicalis	par-3 family cell polarity regulator(pard3)
LOC116408249	XB-GENE-29093943	Xenopus tropicalis	translation initiation factor IF-2-like(LOC116408249)
LOC101732219	XB-GENE-29085955	Xenopus tropicalis	cuticle collagen 40-like(LOC101732219)
TAGLN2	XB-GENE-1005128	Xenopus tropicalis	transgelin 2(tagln2)
NAA60	XB-GENE-941561	Xenopus tropicalis	N(alpha)-acetyltransferase 60, NatF catalytic subunit(naa60)
SPTBN4	XB-GENE-1013360	Xenopus tropicalis	spectrin, beta, non-erythrocytic 4(sptbn4)
COE3L	XB-GENE-22166504	Xenopus tropicalis	COE3-like(coe3l)
NAIF1	XB-GENE-986890	Xenopus tropicalis	nuclear apoptosis inducing factor 1(naif1)
PIK3R1	XB-GENE-6067221	Xenopus tropicalis	phosphoinositide-3-kinase regulatory subunit 1(pik3r1)
IQGAP1	XB-GENE-492063	Xenopus tropicalis	IQ motif containing GTPase activating protein 1(iqgap1)
EVPL	XB-GENE-993870	Xenopus tropicalis	envoplakin(evpl)
ADAMTS10	XB-GENE-961723	Xenopus tropicalis	ADAM metallopeptidase with thrombospondin type 1 motif 10(adamts10)
MYL12B	XB-GENE-991019	Xenopus tropicalis	myosin light chain 12B(myl12b)
SPAST	XB-GENE-947839	Xenopus tropicalis	spastin(spast)
RDH10	XB-GENE-944961	Xenopus tropicalis	retinol dehydrogenase 10(rdh10)
DHX36	XB-GENE-960425	Xenopus tropicalis	DEAH-box helicase 36(dhx36)
KCNMB2	XB-GENE-1010378	Xenopus tropicalis	potassium channel subfamily M regulatory beta subunit 2(kcnmb2)
SLAMF8	XB-GENE-994592	Xenopus tropicalis	SLAM family member 8(slamf8)
SNX9	XB-GENE-948354	Xenopus tropicalis	sorting nexin 9(snx9)
ZBED4	XB-GENE-6076969	Xenopus tropicalis	zinc finger, BED-type containing 4(zbed4)
ATG5	XB-GENE-1012765	Xenopus tropicalis	autophagy related 5(atg5)
EGR1	XB-GENE-853412	Xenopus tropicalis	early growth response 1(egr1)
SS18L1	XB-GENE-993774	Xenopus tropicalis	synovial sarcoma translocation gene on chromosome 18-like 1(ss18l1)
NR1D2	XB-GENE-478410	Xenopus tropicalis	nuclear receptor subfamily 1 group D member 2(nr1d2)
PARVA	XB-GENE-959785	Xenopus tropicalis	parvin alpha(parva)
ATP4B	XB-GENE-944891	Xenopus tropicalis	ATPase H+/K+ transporting subunit beta(atp4b)
EIF5	XB-GENE-957969	Xenopus tropicalis	eukaryotic translation initiation factor 5(eif5)
WNK2	XB-GENE-6049777	Xenopus tropicalis	WNK lysine deficient protein kinase 2(wnk2)
PEMT	XB-GENE-953360	Xenopus tropicalis	phosphatidylethanolamine N-methyltransferase(pemt)
NOL10	XB-GENE-5799993	Xenopus tropicalis	nucleolar protein 10(nol10)
PAM	XB-GENE-950935	Xenopus tropicalis	peptidylglycine alpha-amidating monooxygenase(pam)
TOP2B	XB-GENE-940716	Xenopus tropicalis	DNA topoisomerase II beta(top2b)
BTG1	XB-GENE-1002920	Xenopus tropicalis	B-cell translocation gene 1, anti-proliferative(btg1)
PHF20	XB-GENE-960341	Xenopus tropicalis	PHD finger protein 20(phf20)
SH3KBP1	XB-GENE-492559	Xenopus tropicalis	SH3-domain kinase binding protein 1(sh3kbp1)
FMN2	XB-GENE-5955925	Xenopus tropicalis	formin 2(fmn2)
BMI1	XB-GENE-942188	Xenopus tropicalis	BMI1 proto-oncogene, polycomb ring finger(bmi1)
CLINT1	XB-GENE-1013621	Xenopus tropicalis	clathrin interactor 1(clint1)
ROBO1	XB-GENE-948809	Xenopus tropicalis	roundabout guidance receptor 1(robo1)
MED14	XB-GENE-982316	Xenopus tropicalis	mediator complex subunit 14(med14)
MAP1LC3B	XB-GENE-953620	Xenopus tropicalis	microtubule associated protein 1 light chain 3 beta(map1lc3b)
LOC105945670	XB-GENE-29088879	Xenopus tropicalis	probable E3 ubiquitin-protein ligase TRIM8(LOC105945670)
NNT	XB-GENE-950270	Xenopus tropicalis	nicotinamide nucleotide transhydrogenase(nnt)
OTUD6B	XB-GENE-985119	Xenopus tropicalis	OTU deubiquitinase 6B(otud6b)
GPR139	XB-GENE-6042001	Xenopus tropicalis	G protein-coupled receptor 139(gpr139)
LOC101732302	XB-GENE-29086015	Xenopus tropicalis	serine/threonine-protein kinase 3-like(LOC101732302)
MAP4K1	XB-GENE-22068724	Xenopus tropicalis	mitogen-activated protein kinase kinase kinase kinase 1(map4k1)
TMEM150A	XB-GENE-853147	Xenopus tropicalis	transmembrane protein 150A(tmem150a)
ZFR	XB-GENE-6067390	Xenopus tropicalis	zinc finger RNA binding protein(zfr)
MAMDC2	XB-GENE-482693	Xenopus tropicalis	MAM domain containing 2(mamdc2)
TET2	XB-GENE-6031110	Xenopus tropicalis	tet methylcytosine dioxygenase 2(tet2)
PARP14.2	XB-GENE-1217378	Xenopus tropicalis	poly (ADP-ribose) polymerase family, member 14, gene 2(parp14.2)
DUSP8	XB-GENE-6458859	Xenopus tropicalis	dual specificity phosphatase 8(dusp8)
GFRA2	XB-GENE-982254	Xenopus tropicalis	GDNF family receptor alpha 2(gfra2)
ZDHHC14	XB-GENE-998053	Xenopus tropicalis	zinc finger DHHC-type containing 14(zdhhc14)
PAX1	XB-GENE-487951	Xenopus tropicalis	paired box 1(pax1)
PHF20L1	XB-GENE-5799581	Xenopus tropicalis	PHD finger protein 20 like 1(phf20l1)
LOC116406824	XB-GENE-29092127	Xenopus tropicalis	vomeronasal type-2 receptor 26-like(LOC116406824)
SLC7A9	XB-GENE-1003484	Xenopus tropicalis	solute carrier family 7 (amino acid transporter light chain, bo,+ system), member 9(slc7a9)
TNNT1	XB-GENE-481588	Xenopus tropicalis	troponin T1, slow skeletal type(tnnt1)
TET3	XB-GENE-877084	Xenopus tropicalis	tet methylcytosine dioxygenase 3(tet3)
CDC42EP3	XB-GENE-1015015	Xenopus tropicalis	CDC42 effector protein 3(cdc42ep3)
PXDN	XB-GENE-923300	Xenopus tropicalis	peroxidasin(pxdn)
LOC101731448	XB-GENE-29085355	Xenopus tropicalis	collagen alpha-1(II) chain(LOC101731448)
RARB	XB-GENE-481009	Xenopus tropicalis	retinoic acid receptor beta(rarb)
TMEM178.2	XB-GENE-5809007	Xenopus tropicalis	transmembrane protein 178, gene 2(tmem178.2)
ERGIC2	XB-GENE-970035	Xenopus tropicalis	ERGIC and golgi 2(ergic2)
DSCAML1	XB-GENE-922538	Xenopus tropicalis	Down syndrome cell adhesion molecule like 1(dscaml1)
LRRC3C	XB-GENE-22068638	Xenopus tropicalis	leucine rich repeat containing 3C(lrrc3c)
RAPSN	XB-GENE-990995	Xenopus tropicalis	receptor associated protein of the synapse(rapsn)
SF3B5	XB-GENE-5845857	Xenopus tropicalis	splicing factor 3b subunit 5(sf3b5)
MACIR	XB-GENE-942413	Xenopus tropicalis	macrophage immunometabolism regulator(macir)
STAU2	XB-GENE-491508	Xenopus tropicalis	staufen double-stranded RNA binding protein 2(stau2)
CRYBA4	XB-GENE-998932	Xenopus tropicalis	crystallin beta A4(cryba4)
PSMA7	XB-GENE-974596	Xenopus tropicalis	proteasome subunit alpha 7(psma7)
PURB	XB-GENE-949705	Xenopus tropicalis	purine-rich element binding protein B(purb)
STX5	XB-GENE-959062	Xenopus tropicalis	syntaxin 5(stx5)
MARCHF7	XB-GENE-962645	Xenopus tropicalis	membrane associated ring-CH-type finger 7(marchf7)
RPL15	XB-GENE-960250	Xenopus tropicalis	ribosomal protein L15(rpl15)
CKB	XB-GENE-493156	Xenopus tropicalis	creatine kinase, brain(ckb)
EMC8	XB-GENE-1003841	Xenopus tropicalis	ER membrane protein complex subunit 8(emc8)
GPR155	XB-GENE-985430	Xenopus tropicalis	G protein-coupled receptor 155(gpr155)
TP53I11	XB-GENE-5885149	Xenopus tropicalis	tumor protein p53 inducible protein 11(tp53i11)
DYNC1I1	XB-GENE-490874	Xenopus tropicalis	dynein cytoplasmic 1 intermediate chain 1(dync1i1)
EGLN1	XB-GENE-1017116	Xenopus tropicalis	egl-9 family hypoxia-inducible factor 1(egln1)
NFYC	XB-GENE-1218938	Xenopus tropicalis	nuclear transcription factor Y subunit gamma(nfyc)
SORBS1	XB-GENE-6051038	Xenopus tropicalis	sorbin and SH3 domain containing 1(sorbs1)
UBE2G2	XB-GENE-954055	Xenopus tropicalis	ubiquitin conjugating enzyme E2 G2(ube2g2)
LOC100497432	XB-GENE-29083679	Xenopus tropicalis	protein kinase C delta type-like(LOC100497432)
RPS28P9	XB-GENE-1006614	Xenopus tropicalis	ribosomal protein S28 pseudogene 9(rps28p9)
RNF145	XB-GENE-979193	Xenopus tropicalis	ring finger protein 145(rnf145)
RABIF	XB-GENE-1007675	Xenopus tropicalis	RAB interacting factor(rabif)
GID4	XB-GENE-961120	Xenopus tropicalis	GID complex subunit 4 homolog(gid4)
ABI2	XB-GENE-944589	Xenopus tropicalis	abl-interactor 2(abi2)
KIF26B	XB-GENE-6037305	Xenopus tropicalis	kinesin family member 26B(kif26b)
CYB561	XB-GENE-955821	Xenopus tropicalis	cytochrome b561(cyb561)
WASHC4	XB-GENE-5914213	Xenopus tropicalis	WASH complex subunit 4(washc4)
ZNF451	XB-GENE-5770744	Xenopus tropicalis	zinc finger protein 451(znf451)
ICE2	XB-GENE-5916977	Xenopus tropicalis	interactor of little elongation complex ELL subunit 2(ice2)
NAB2	XB-GENE-957953	Xenopus tropicalis	NGFI-A binding protein 2 (EGR1 binding protein 2)(nab2)
VENTX1.2	XB-GENE-920868	Xenopus tropicalis	VENT homeobox 1, gene 2(ventx1.2)
ARHGAP39	XB-GENE-6049004	Xenopus tropicalis	Rho GTPase activating protein 39(arhgap39)
PRDM1	XB-GENE-853254	Xenopus tropicalis	PR domain 1(prdm1)
UBE3B	XB-GENE-1010563	Xenopus tropicalis	ubiquitin protein ligase E3B(ube3b)
PPIP5K2	XB-GENE-1000378	Xenopus tropicalis	diphosphoinositol pentakisphosphate kinase 2(ppip5k2)
BASP1	XB-GENE-6258618	Xenopus tropicalis	brain abundant membrane attached signal protein 1(basp1)
MAP3K4	XB-GENE-1015691	Xenopus tropicalis	mitogen-activated protein kinase kinase kinase 4(map3k4)
KCMF1	XB-GENE-1021676	Xenopus tropicalis	potassium channel modulatory factor 1(kcmf1)
HARBI1	XB-GENE-6077433	Xenopus tropicalis	harbinger transposase derived 1(harbi1)
KCNH8	XB-GENE-981673	Xenopus tropicalis	potassium channel, voltage gated eag related subfamily H, member 8(kcnh8)
ANKRD45	XB-GENE-5872109	Xenopus tropicalis	ankyrin repeat domain 45(ankrd45)
UBE2E1	XB-GENE-941508	Xenopus tropicalis	ubiquitin conjugating enzyme E2 E1(ube2e1)
UBE2E2	XB-GENE-5800934	Xenopus tropicalis	ubiquitin conjugating enzyme E2E 2(ube2e2)
CDYL	XB-GENE-6462830	Xenopus tropicalis	chromodomain Y like(cdyl)
TOM1L2	XB-GENE-1012167	Xenopus tropicalis	target of myb1 like 2 membrane trafficking protein(tom1l2)
SPNS1	XB-GENE-959720	Xenopus tropicalis	spinster homolog 1(spns1)
TNIK	XB-GENE-480067	Xenopus tropicalis	TRAF2 and NCK interacting kinase(tnik)
ARL8A	XB-GENE-866659	Xenopus tropicalis	ADP ribosylation factor like GTPase 8A(arl8a)
INTS6L	XB-GENE-964063	Xenopus tropicalis	integrator complex subunit 6 like(ints6l)
CSNK1G2	XB-GENE-481191	Xenopus tropicalis	casein kinase 1 gamma 2(csnk1g2)
CEP104	XB-GENE-961505	Xenopus tropicalis	centrosomal protein 104kDa(cep104)
LOC100496318	XB-GENE-29083115	Xenopus tropicalis	E3 ubiquitin/ISG15 ligase TRIM25(LOC100496318)
KMT2C	XB-GENE-485111	Xenopus tropicalis	lysine methyltransferase 2C(kmt2c)
SLC41A2	XB-GENE-955988	Xenopus tropicalis	solute carrier family 41 member 2(slc41a2)
PXN	XB-GENE-941407	Xenopus tropicalis	paxillin(pxn)
STK39	XB-GENE-1012528	Xenopus tropicalis	serine/threonine kinase 39(stk39)
KLC1	XB-GENE-855889	Xenopus tropicalis	kinesin light chain 1(klc1)
TMEM241	XB-GENE-971853	Xenopus tropicalis	transmembrane protein 241(tmem241)
DNAJC28	XB-GENE-975324	Xenopus tropicalis	DnaJ heat shock protein family (Hsp40) member C28(dnajc28)
CNN3	XB-GENE-951266	Xenopus tropicalis	calponin 3, acidic(cnn3)
CNN2	XB-GENE-1005289	Xenopus tropicalis	calponin(cnn2)
NEUROD1	XB-GENE-963757	Xenopus tropicalis	neuronal differentiation 1(neurod1)
CNN1	XB-GENE-957080	Xenopus tropicalis	calponin(cnn1)
RAI1	XB-GENE-987626	Xenopus tropicalis	retinoic acid induced 1(rai1)
BAG5	XB-GENE-957992	Xenopus tropicalis	BAG cochaperone 5(bag5)
RNASEH1	XB-GENE-1011883	Xenopus tropicalis	ribonuclease H1(rnaseh1)
HRH3	XB-GENE-958016	Xenopus tropicalis	histamine receptor H3(hrh3)
CAMTA1	XB-GENE-6043633	Xenopus tropicalis	calmodulin binding transcription activator 1(camta1)
MARK3	XB-GENE-867495	Xenopus tropicalis	microtubule affinity regulating kinase 3(mark3)
MAP3K22	XB-GENE-990946	Xenopus tropicalis	mitogen-activated protein kinase kinase kinase 22(map3k22)
SYT5	XB-GENE-991349	Xenopus tropicalis	synaptotagmin 5(syt5)
CBX6	XB-GENE-951161	Xenopus tropicalis	chromobox 6(cbx6)
CBX5	XB-GENE-972727	Xenopus tropicalis	chromobox 5(cbx5)
PHF12	XB-GENE-968349	Xenopus tropicalis	PHD finger protein 12(phf12)
CBX1	XB-GENE-1005974	Xenopus tropicalis	chromobox 1(cbx1)
CRIM1	XB-GENE-481452	Xenopus tropicalis	cysteine rich transmembrane BMP regulator 1 (chordin-like)(crim1)
LRRC61	XB-GENE-5793225	Xenopus tropicalis	leucine rich repeat containing 61(lrrc61)
HELZ	XB-GENE-5912847	Xenopus tropicalis	helicase with zinc finger(helz)
TDRD3	XB-GENE-949075	Xenopus tropicalis	tudor domain containing 3(tdrd3)
FBXO31	XB-GENE-953635	Xenopus tropicalis	F-box protein 31(fbxo31)
COPS3	XB-GENE-944158	Xenopus tropicalis	COP9 signalosome subunit 3(cops3)
UBLCP1	XB-GENE-5892709	Xenopus tropicalis	ubiquitin like domain containing CTD phosphatase 1(ublcp1)
LRFN1	XB-GENE-6045969	Xenopus tropicalis	leucine rich repeat and fibronectin type III domain containing 1, gene 1(lrfn1)
SP3	XB-GENE-977158	Xenopus tropicalis	Sp3 transcription factor(sp3)
CNOT3	XB-GENE-6087000	Xenopus tropicalis	CCR4-NOT transcription complex subunit 3(cnot3)
GNB4	XB-GENE-970638	Xenopus tropicalis	guanine nucleotide binding protein (G protein), beta polypeptide 4(gnb4)
NF1	XB-GENE-488024	Xenopus tropicalis	neurofibromin 1(nf1)
MANSC1	XB-GENE-22068709	Xenopus tropicalis	MANSC domain containing 1(mansc1)
SP9	XB-GENE-5931012	Xenopus tropicalis	Sp9 transcription factor(sp9)
DNAL4	XB-GENE-854851	Xenopus tropicalis	dynein axonemal light chain 4(dnal4)
ZCCHC3	XB-GENE-6049919	Xenopus tropicalis	zinc finger, CCHC domain containing 3(zcchc3)
MYD88	XB-GENE-486650	Xenopus tropicalis	myeloid differentiation primary response 88(myd88)
PICALM	XB-GENE-5749321	Xenopus tropicalis	phosphatidylinositol binding clathrin assembly protein(picalm)
VENTX3.2	XB-GENE-483077	Xenopus tropicalis	VENT homeobox 3, gene 2(ventx3.2)
PITPNC1L	XB-GENE-5779888	Xenopus tropicalis	phosphatidylinositol transfer protein cytoplasmic 1 like(pitpnc1l)
DYRK2	XB-GENE-854514	Xenopus tropicalis	dual specificity tyrosine phosphorylation regulated kinase 2(dyrk2)
PPP1R13B	XB-GENE-993686	Xenopus tropicalis	protein phosphatase 1 regulatory subunit 13B(ppp1r13b)
LOC101731292	XB-GENE-29085251	Xenopus tropicalis	fibroin heavy chain-like(LOC101731292)
THRA	XB-GENE-5966551	Xenopus tropicalis	thyroid hormone receptor alpha(thra)
CELF1	XB-GENE-854036	Xenopus tropicalis	CUGBP Elav-like family member 1(celf1)
DOCK9	XB-GENE-987175	Xenopus tropicalis	dedicator of cytokinesis 9(dock9)
NGLY1	XB-GENE-963941	Xenopus tropicalis	N-glycanase 1(ngly1)
SLC2A1	XB-GENE-5755357	Xenopus tropicalis	solute carrier family 2 (facilitated glucose transporter), member 1(slc2a1)
PTEN	XB-GENE-491433	Xenopus tropicalis	phosphatase and tensin homolog(pten)
ETFB	XB-GENE-956098	Xenopus tropicalis	electron transfer flavoprotein subunit beta(etfb)
SEPTIN11	XB-GENE-956044	Xenopus tropicalis	septin 11(septin11)
SART1	XB-GENE-1021787	Xenopus tropicalis	SART1, U4/U6.U5 tri-snRNP-associated protein 1(sart1)
FLOT2	XB-GENE-5910825	Xenopus tropicalis	flotillin 2(flot2)
PGM2	XB-GENE-1006723	Xenopus tropicalis	phosphoglucomutase 2(pgm2)
ARMH1	XB-GENE-1021745	Xenopus tropicalis	armadillo like helical domain containing 1(armh1)
VWF	XB-GENE-921798	Xenopus tropicalis	von Willebrand factor(vwf)
USP45	XB-GENE-5800887	Xenopus tropicalis	ubiquitin specific peptidase 45(usp45)
AXIN1	XB-GENE-486781	Xenopus tropicalis	axin 1(axin1)
TRAF2	XB-GENE-493460	Xenopus tropicalis	TNF receptor associated factor 2(traf2)
CTPS1	XB-GENE-957432	Xenopus tropicalis	CTP synthase 1(ctps1)
HTR3A	XB-GENE-990708	Xenopus tropicalis	5-hydroxytryptamine (serotonin) receptor 3A, ionotropic(htr3a)
LOC116406780	XB-GENE-29091967	Xenopus tropicalis	collagen alpha-2(I) chain(LOC116406780)
MUC5AC	XB-GENE-6050950	Xenopus tropicalis	mucin 5AC, oligomeric mucus/gel-forming(muc5ac)
MSL1	XB-GENE-994170	Xenopus tropicalis	male-specific lethal 1 homolog(msl1)
PTBP3	XB-GENE-988703	Xenopus tropicalis	polypyrimidine tract binding protein 3(ptbp3)
PIK3CA	XB-GENE-998106	Xenopus tropicalis	phosphatidylinositol-4,5-bisphosphate 3-kinase catalytic subunit alpha(pik3ca)
ZNF639	XB-GENE-963474	Xenopus tropicalis	zinc finger protein 639(znf639)
PECAM1	XB-GENE-488102	Xenopus tropicalis	platelet and endothelial cell adhesion molecule 1(pecam1)
RBMS1	XB-GENE-1011124	Xenopus tropicalis	RNA binding motif, single stranded interacting protein 1(rbms1)
FRZB2	XB-GENE-876718	Xenopus tropicalis	frizzled related protein 2(frzb2)
LOC101733255	XB-GENE-29086827	Xenopus tropicalis	constitutive coactivator of PPAR-gamma-like protein 1 homolog(LOC101733255)
USP13	XB-GENE-998128	Xenopus tropicalis	ubiquitin specific peptidase 13(usp13)
NFAT5	XB-GENE-6069990	Xenopus tropicalis	nuclear factor of activated T cells 5(nfat5)
NLGN1	XB-GENE-6041753	Xenopus tropicalis	neuroligin 1(nlgn1)
BLTP3B	XB-GENE-5895242	Xenopus tropicalis	bridge-like lipid transfer protein family member 3B(bltp3b)
NPY4R	XB-GENE-5848513	Xenopus tropicalis	neuropeptide Y receptor Y4(npy4r)
TGFBRAP1	XB-GENE-1009020	Xenopus tropicalis	transforming growth factor beta receptor associated protein 1(tgfbrap1)
CYTH2	XB-GENE-5834088	Xenopus tropicalis	cytohesin 2(cyth2)
RASD1	XB-GENE-483475	Xenopus tropicalis	ras related dexamethasone induced 1(rasd1)
MUC2	XB-GENE-6046886	Xenopus tropicalis	mucin 2, oligomeric mucus/gel-forming(muc2)
MAT2A	XB-GENE-981938	Xenopus tropicalis	methionine adenosyltransferase II, alpha(mat2a)
U2AF2	XB-GENE-494184	Xenopus tropicalis	U2 small nuclear RNA auxiliary factor 2(u2af2)
SAP30L	XB-GENE-960202	Xenopus tropicalis	SAP30-like(sap30l)
FAM120A	XB-GENE-5767697	Xenopus tropicalis	amily with sequence similarity 120 member A(fam120a)
HES1	XB-GENE-487995	Xenopus tropicalis	hes family bHLH transcription factor 1(hes1)
CNNM3	XB-GENE-981953	Xenopus tropicalis	cyclin and CBS domain divalent metal cation transport mediator 3(cnnm3)
TBX1	XB-GENE-478084	Xenopus tropicalis	T-box 1(tbx1)
CES2.4	XB-GENE-5765838	Xenopus tropicalis	carboxylesterase 2 gene 4(ces2.4)
H2AZ2	XB-GENE-964016	Xenopus tropicalis	H2A.Z variant histone 2(h2az2)
RBM39	XB-GENE-492226	Xenopus tropicalis	RNA binding motif protein 39(rbm39)
NLGN4X	XB-GENE-6036018	Xenopus tropicalis	neuroligin 4 X-linked(nlgn4x)
LOC100496627	XB-GENE-29083255	Xenopus tropicalis	E3 ubiquitin-protein ligase RNF135(LOC100496627)
SPAG6	XB-GENE-942175	Xenopus tropicalis	sperm associated antigen 6(spag6)
LOC101730890	XB-GENE-29084911	Xenopus tropicalis	A-kinase anchor protein 5(LOC101730890)
POLR3A	XB-GENE-1012749	Xenopus tropicalis	polymerase (RNA) III (DNA directed) polypeptide A, 155kDa(polr3a)
TCIM	XB-GENE-949744	Xenopus tropicalis	transcriptional and immune response regulator(tcim)
POMK	XB-GENE-984409	Xenopus tropicalis	protein-O-mannose kinase(pomk)
MYO1H	XB-GENE-963784	Xenopus tropicalis	myosin IH(myo1h)
TAF4	XB-GENE-488490	Xenopus tropicalis	TATA-box binding protein associated factor 4(taf4)
TRMT61A	XB-GENE-957980	Xenopus tropicalis	tRNA methyltransferase 61A(trmt61a)
